# Supplementary material for: Cytotoxic Activity of Chemical Constituents of Clerodendrum glabrum and Combretum nelsonii Root Extracts Against Selected Cancer Cell Lines
Source: Plants (Basel). 2025 Sep 11;14(18):2832. doi: 10.3390/plants14182832 (PMC12473540; doi:10.3390/plants14182832)
Supplement: Supplementary file 1 [file plants-14-02832-s001.zip]

Archive with 1 entries (1 files):
- plants-3807977-Supplementary materials.pdf
